# Supplementary material for: Virulence of Clinical Candida Isolates
Source: Pathogens. 2021 Apr 12;10(4):466. doi: 10.3390/pathogens10040466 (PMC8070227; doi:10.3390/pathogens10040466)
Supplement: Supplementary file 1 [file pathogens-10-00466-s001.zip]

Archive with 4 entries (4 files):
- Supplementary Materials S1.docx
- Supplementary Materials S2.docx
- Supplementary Materials S3.docx
- Supplementary Materials S4.docx
